# Supplementary material for: Toxicity and Efficacy Evaluation of Soluble Recombinant Ricin Vaccine
Source: Vaccines (Basel). 2024 Sep 29;12(10):1116. doi: 10.3390/vaccines12101116 (PMC11511097; doi:10.3390/vaccines12101116)
Supplement: Supplementary file 1 [file vaccines-12-01116-s001.zip]

Archive with 6 entries (6 files):
- Figure S1.tif
- Figure S2.tif
- Figure S3.tif
- Figure S4.tif
- Table S1.tif
- Table S2_revised.tif
